# Supplementary material for: A prospective marker for the prediction of postoperative deep venous thrombosis: Neutrophil extracellular traps
Source: Front Cell Dev Biol. 2022 Nov 16;10:1071550. doi: 10.3389/fcell.2022.1071550 (PMC9709260; doi:10.3389/fcell.2022.1071550)
Supplement: Supplementary file 1 [file Table1.XLSX]

## Sheet: Sheet1
Supplementary Table S1. Statistical analysis of laboratory data.
	Non-DVT （n=314）	Post-DVT （n=79）	P value
Hb, g/L	130.1 ± 16.5	127.2 ± 15.5	0.168
Platelets, ×109/L	202.0 ± 73.6	203.4 ± 77.0	0.88
Monocytes, ×109/L	0.48 ± 0.20	0.51 ± 0.22	0.282
Lymphocytes, ×109/L	1.59 ± 0.58	1.49 ± 0.67	0.188
Neutrophils, ×109/L	3.94 ± 2.19	4.97 ± 3.24	0.003
NLR	3.04 ± 2.82	3.98 ± 3.03	0.01
D-dimer, mg/L	1.04 ± 2.37	2.09 ± 2.64	0.002
P＜0.05 was considered statistically significant; Hb = Hemoglobin; NLR = Neutrophil-to-lymphocyte ratio；CitH3 = Citrullinated histone H3
